# Supplementary material for: Large language models for thematic analysis in healthcare research: A blinded mixed-methods comparison with human analysts
Source: PLOS Digit Health. 2026 Apr 3;5(4):e0001189. doi: 10.1371/journal.pdig.0001189 (PMC13048440; doi:10.1371/journal.pdig.0001189)
Supplement: S1 File — (XLSX) [file pdig.0001189.s003.xlsx]

## Sheet: Human Analyst 1
id	speaker_label	TailoringCare forMultimorbidity: Needforpersonalisation	TailoringCare forMultimorbidity: Patientexpertise	Perceptionsof theHealthSystem: Trust/mistrust	Perceptionsof theHealthSystem: Carefragmentation	RoleofAIinHealthcare: Systemintegration	RoleofAIinHealthcare: HumanvAIinteractionsinhealthcare	DataSecurityandEthicsinAI: Privacyanddataconcerns	DataSecurityandEthicsinAI: Consentandtransparency	GroupCohesion: Positivepeersupport	Co-production: Collaborativeinvolvementofpatientsindesign
T001	R
T002	P	0	1	0	0	0	0	0	0	0	0
T003	R
T004	P	0	1	0	0	0	0	0	0	0	0
T005	P	0	1	0	0	0	0	0	0	0	0
T006	P	1	1	0	0	0	0	0	0	0	0
T007	P	0	0	0	0	0	0	0	0	0	0
T008	P	0	0	0	0	0	0	0	0	0	0
T009	P	0	0	0	0	0	0	0	0	0	0
T010	P	1	0	0	0	0	0	0	0	0	0
T011	R
T012	P	1	0	1	0	0	0	0	0	0	0
T013	P	0	0	0	0	0	0	0	0	0	0
T014	R
T015	P	0	0	0	0	0	0	0	0	0	0
T016	R
T017	R
T018	P	0	0	1	1	0	0	0	0	0	0
T019	P	0	0	1	1	0	0	0	0	0	0
T020	R
T021	P	0	0	0	1	0	0	0	0	0	0
T022	R
T023	P	1	0	0	1	0	0	0	0	0	0
T024	P	0	0	0	1	1	0	0	0	0	0
T025	R
T026	P	0	0	0	0	0	0	0	0	0	0
T027	R
T028	P	0	0	0	0	0	0	0	0	0	0
T029	P	0	0	0	0	0	0	0	0	0	0
T030	P	0	0	0	0	0	0	0	0	0	0
T031	P	0	0	0	0	0	0	0	0	0	0
T032	P	0	0	0	0	0	0	0	0	0	0
T033	R
T034	P	0	0	0	0	0	0	0	0	0	0
T035	P	1	0	0	1	1	0	0	0	0	0
T036	R
T037	P	1	1	0	0	0	0	0	0	0	1
T038	P	1	1	0	0	0	0	0	0	0	1
T039	P	0	1	0	0	0	0	0	0	0	1
T040	P	0	1	0	0	0	0	0	0	1	0
T041	P	0	1	0	0	0	0	0	0	1	0
T042	P	1	1	0	0	0	0	0	0	1	0
T043	R
T044	P	0	0	0	0	0	0	0	0	0	0
T045	P	0	0	0	0	0	0	0	0	0	0
T046	P	0	0	0	0	0	0	0	0	0	0
T047	P	1	0	0	0	0	0	0	0	0	0
T048	R
T049	P	0	0	0	0	0	0	0	0	0	0
T050	P	0	0	0	0	0	0	0	0	0	0
T051	P	0	0	0	0	0	0	0	0	0	0
T052	P	0	0	0	0	0	0	0	0	0	0
T053	P	0	0	0	0	0	0	1	1	0	0
T054	R
T055	P	0	0	0	0	0	0	0	0	0	0
T056	P	0	0	0	0	0	0	0	0	0	0
T057	P	1	0	0	0	0	0	0	0	0	0
T058	P	0	0	0	0	0	0	0	0	0	0
T059	P	1	0	0	0	0	1	0	0	0	0
T060	R
T061	R
T062	P	1	0	0	0	0	0	0	0	1	0
T063	P	0	0	0	0	0	0	0	0	0	0
T064	R
T065	P	0	0	0	0	0	0	0	0	0	0
T066	R
T067	P	0	0	0	0	0	0	0	0	0	0
T068	R
T069	P	0	0	0	0	1	0	0	0	0	0
T070	P	0	0	0	0	1	0	0	0	0	0
T071	P	0	0	0	0	1	0	0	0	0	0
T072	R
T073	R
T074	P	1	0	0	0	0	0	0	0	1	0
T075	R
T076	P	0	0	0	0	0	0	0	0	0	0
T077	R
T078	P	0	0	0	0	0	0	0	0	0	0
T079	R
T080	P	0	0	0	0	0	0	0	0	0	0
T081	P	0	0	0	0	0	0	0	0	0	0
T082	R
T083	P	0	0	0	0	0	0	0	0	0	0
T084	P	0	0	0	0	0	0	0	0	0	0
T085	P	0	0	0	0	0	0	0	0	0	0
T086	P	0	0	0	0	0	0	0	0	0	0
T087	R
T088	P	0	0	0	0	0	0	0	0	0	0
T089	R
T090	P	0	0	0	0	0	0	0	0	0	0
T091	P	0	0	0	0	0	0	0	0	0	0
T092	R
T093	P	0	0	0	0	0	0	0	0	0	0
T094	R
T095	P	0	0	0	0	0	0	0	0	0	0
T096	R
T097	R
T098	P	0	0	0	0	0	0	0	0	0	0
T099	R
T100	P	0	0	0	0	0	0	0	0	0	0
T101	R
T102	P	0	0	1	0	0	0	1	1	0	0
T103	R
T104	P	0	0	0	0	0	0	0	0	0	0
T105	R
T106	P	0	0	0	0	0	0	0	0	0	0
T107	R
T108	P	0	0	0	0	0	0	0	0	0	0
T109	R
T110	P	0	0	0	0	0	1	1	1	0	0
T111	R
T112	P	0	0	0	0	0	0	0	0	0	0
T113	P	0	0	0	0	0	1	1	1	0	0
T114	P	0	0	1	0	1	1	1	1	0	0
T115	P	0	0	0	0	0	1	1	0	0	0
T116	P	0	0	1	0	0	1	1	0	0	0
T117	R
T118	P	0	0	1	0	0	1	0	0	0	0
T119	P	0	0	0	0	0	0	0	0	0	0
T120	P	0	0	0	0	0	0	0	0	0	0
T121	R
T122	P	0	0	0	0	0	0	0	0	0	0
T123	P	0	0	0	0	0	0	0	0	0	0
T124	R
T125	P	0	0	0	0	0	0	0	0	0	0
T126	R
T127	P	1	0	1	0	0	0	0	0	0	0
T128	R
T129	P	0	0	0	0	0	0	0	0	0	1
T130	P	0	0	0	0	1	1	0	0	0	0
T131	P	0	0	0	0	0	0	0	0	0	0
T132	P	0	0	0	0	1	1	0	0	0	0
T133	P	0	0	0	0	0	1	0	0	0	0
T134	P	0	0	0	0	0	1	0	0	0	0
T135	P	0	0	1	0	0	1	0	0	0	0
T136	P	0	0	1	0	0	1	0	0	0	0
T137	R
T138	P	0	0	0	0	0	0	0	0	0	0
T139	R
T140	P	0	0	0	0	1	0	0	0	0	0
T141	R
T142	P	0	0	0	0	0	0	0	0	0	0
T143	R
T144	R
T145	P	0	0	0	0	0	0	0	0	0	0
T146	R
T147	P	0	0	0	0	0	0	0	0	0	0
T148	R
T149	P	0	0	1	0	0	0	0	0	0	1
T150	P	0	0	1	0	0	0	0	0	0	1
T151	P	0	0	0	0	0	0	0	0	0	1
T152	P	0	0	0	0	0	0	0	0	0	1
T153	R
T154	P	0	0	0	0	0	0	0	0	0	1
T155	R
T156	P	0	0	0	0	0	0	0	0	0	1
T157	P	0	0	0	0	0	0	0	0	0	1
T158	P	0	0	0	0	0	0	0	0	0	1
T159	P	0	0	0	0	0	0	0	0	0	1
T160	P	0	0	1	0	1	0	0	0	0	1
T161	R
T162	P	1	0	0	0	0	0	0	0	0	1
T163	P	0	0	0	0	0	0	0	0	0	1
T164	P	0	0	0	0	0	0	0	0	0	1
T165	P	0	0	0	0	0	0	0	0	0	0
T166	P	0	0	0	0	0	0	0	0	0	1
T167	P	0	0	0	0	0	0	0	0	0	0
T168	P	0	0	0	0	0	0	0	0	0	1
T169	R
T170	P	0	0	0	0	0	0	0	0	0	0
T171	R
T172	P	0	0	0	0	0	0	0	0	0	0
T173	R
T174	P	0	0	0	0	0	0	0	0	0	0
T175	R
T176	P	0	0	0	0	0	0	0	0	0	0
T177	P	0	0	1	0	0	0	0	0	0	0
T178	R
T179	P	0	0	0	0	0	0	0	0	0	0
T180	R
T181	P	0	0	1	0	0	0	0	0	0	0
T182	P	0	0	0	0	0	0	0	0	0	0
T183	R
T184	P	0	0	0	0	0	0	0	0	0	0
T185	P	0	0	0	0	0	0	0	0	0	0

## Sheet: Human Analyst 2
id	speaker_label	TailoringCare forMultimorbidity: Needforpersonalisation	TailoringCare forMultimorbidity: Patientexpertise	Perceptionsof theHealthSystem: Trust/mistrust	Perceptionsof theHealthSystem: Carefragmentation	RoleofAIinHealthcare: Systemintegration	RoleofAIinHealthcare: HumanvAIinteractionsinhealthcare	DataSecurityandEthicsinAI: Privacyanddataconcerns	DataSecurityandEthicsinAI: Consentandtransparency	GroupCohesion: Positivepeersupport	Co-production: Collaborativeinvolvementofpatientsindesign
T001	R
T002	P	0	0	0	0	0	0	0	0	0	0
T003	R
T004	P	0	0	0	0	0	0	0	0	0	0
T005	P	0	0	0	0	0	0	0	0	0	0
T006	P	0	0	0	0	0	0	0	0	0	0
T007	P	0	0	0	0	0	0	0	0	0	0
T008	P	0	0	0	0	0	0	0	0	0	0
T009	P	0	0	0	0	0	0	0	0	0	0
T010	P	1	1	0	0	0	0	0	0	0	0
T011	R
T012	P	1	0	0	0	0	0	0	0	0	0
T013	P	0	0	1	0	0	0	0	0	0	0
T014	R
T015	P	0	0	0	0	0	0	0	0	0	0
T016	R
T017	R
T018	P	0	1	1	1	0	0	0	0	0	0
T019	P	0	0	1	1	0	0	0	0	0	0
T020	R
T021	P	0	0	0	0	1	0	0	0	0	0
T022	R
T023	P	1	0	0	0	1	0	0	0	0	0
T024	P	0	0	0	1	0	0	0	0	0	0
T025	R
T026	P	0	1	0	0	0	0	0	0	0	0
T027	R
T028	P	0	1	1	0	0	0	0	0	0	0
T029	P	0	0	1	0	0	0	0	0	0	0
T030	P	0	0	0	0	0	0	0	0	0	0
T031	P	0	0	1	0	0	0	0	0	0	0
T032	P	0	1	0	0	0	0	0	0	0	0
T033	R
T034	P	0	0	1	0	0	0	0	0	0	0
T035	P	0	0	0	1	0	0	0	0	0	0
T036	R
T037	P	1	1	1	0	1	0	0	0	0	1
T038	P	1	1	0	0	0	0	0	0	0	0
T039	P	0	1	0	0	0	0	0	0	0	0
T040	P	0	0	1	1	0	0	0	0	1	0
T041	P	0	0	0	0	0	0	0	0	1	0
T042	P	1	0	0	0	0	0	0	0	0	1
T043	R
T044	P	1	0	0	0	0	0	0	0	0	0
T045	P	0	0	0	0	0	0	0	0	0	0
T046	P	1	0	0	0	0	0	0	0	0	0
T047	P	1	0	1	0	0	0	0	0	0	0
T048	R
T049	P	0	0	0	0	0	1	0	0	0	1
T050	P	0	0	0	0	0	0	0	0	0	1
T051	P	0	0	0	0	0	0	0	0	0	0
T052	P	0	0	0	0	0	0	0	0	0	0
T053	P	0	0	0	0	0	0	0	0	0	0
T054	R
T055	P	0	0	0	0	0	0	0	0	0	0
T056	P	1	0	0	0	0	0	0	0	0	0
T057	P	0	0	0	0	0	0	0	0	0	0
T058	P	0	0	0	0	0	0	0	0	0	0
T059	P	1	0	0	0	0	0	0	0	0	0
T060	R
T061	R
T062	P	0	0	0	0	0	0	0	0	1	0
T063	P	0	0	0	0	0	0	0	0	0	0
T064	R
T065	P	0	1	0	0	0	0	0	0	1	0
T066	R
T067	P	0	0	0	0	0	0	0	0	0	0
T068	R
T069	P	0	0	0	1	1	0	0	0	0	0
T070	P	0	0	0	0	1	0	0	0	0	0
T071	P	0	0	0	0	1	0	0	0	0	0
T072	R
T073	R
T074	P	0	1	0	0	0	0	0	0	1	1
T075	R
T076	P	0	0	0	0	0	0	0	0	0	1
T077	R
T078	P	0	0	0	0	0	0	0	0	0	0
T079	R
T080	P	0	0	0	0	0	0	0	0	0	0
T081	P	0	0	0	0	0	0	0	0	0	0
T082	R
T083	P	0	1	0	0	0	0	0	0	0	0
T084	P	0	0	0	0	0	0	0	0	0	0
T085	P	0	0	0	0	0	0	0	0	0	0
T086	P	0	1	0	0	0	0	0	0	0	0
T087	R
T088	P	0	0	0	0	0	0	0	0	0	0
T089	R
T090	P	0	0	0	0	0	0	0	0	0	0
T091	P	0	0	0	0	0	0	0	0	0	0
T092	R
T093	P	0	0	0	0	0	0	0	0	0	0
T094	R
T095	P	0	0	0	0	0	0	0	0	0	0
T096	R
T097	R
T098	P	0	0	0	0	0	0	0	0	0	0
T099	R
T100	P	0	0	0	0	1	0	0	0	0	0
T101	R
T102	P	0	0	0	0	0	0	1	0	0	0
T103	R
T104	P	0	0	0	0	0	0	0	0	0	0
T105	R
T106	P	0	0	0	0	1	0	0	0	0	0
T107	R
T108	P	0	0	0	0	0	0	0	0	0	0
T109	R
T110	P	0	1	0	0	1	0	1	1	0	0
T111	R
T112	P	0	0	0	0	0	0	0	0	0	0
T113	P	0	0	0	0	0	0	0	0	0	0
T114	P	0	0	0	0	0	0	1	1	0	0
T115	P	0	0	0	0	0	0	0	0	0	0
T116	P	0	0	0	0	0	0	1	1	0	0
T117	R
T118	P	0	0	1	0	0	0	0	1	0	0
T119	P	0	0	0	0	0	0	0	0	0	0
T120	P	0	0	1	0	0	0	0	1	0	0
T121	R
T122	P	0	0	0	0	0	0	0	1	0	0
T123	P	0	0	1	0	1	0	0	0	0	0
T124	R
T125	P	0	0	0	0	1	0	0	0	0	0
T126	R
T127	P	0	0	0	0	0	0	0	0	0	1
T128	R
T129	P	0	0	0	0	0	1	0	0	0	1
T130	P	0	0	0	0	0	0	0	0	0	0
T131	P	0	0	0	0	0	0	0	0	0	0
T132	P	0	0	0	0	1	0	0	0	0	0
T133	P	0	0	0	0	0	0	0	0	0	0
T134	P	0	0	0	0	0	0	0	0	0	0
T135	P	0	0	0	0	0	0	1	1	0	0
T136	P	0	0	0	0	0	0	0	0	0	0
T137	R
T138	P	0	0	0	0	0	0	0	0	0	0
T139	R
T140	P	0	0	0	0	0	0	0	0	0	0
T141	R
T142	P	0	0	0	0	0	0	0	0	0	0
T143	R
T144	R
T145	P	0	0	0	0	0	0	0	0	0	0
T146	R
T147	P	0	0	0	0	0	0	0	0	0	0
T148	R
T149	P	0	0	0	0	0	1	0	0	0	0
T150	P	0	0	0	0	0	0	0	0	0	0
T151	P	0	0	0	0	0	0	0	0	0	0
T152	P	0	0	0	0	0	0	0	0	0	0
T153	R
T154	P	0	0	0	0	0	0	0	0	0	0
T155	R
T156	P	0	0	0	0	0	0	0	0	0	0
T157	P	0	0	0	0	0	0	0	0	0	0
T158	P	0	0	0	0	0	0	0	0	0	0
T159	P	0	0	0	0	0	0	0	0	0	0
T160	P	0	0	1	0	0	0	0	0	0	0
T161	R
T162	P	1	0	1	0	0	0	0	0	0	1
T163	P	0	0	0	0	0	0	0	0	0	1
T164	P	0	0	0	0	0	0	0	0	0	0
T165	P	0	0	0	0	0	0	0	0	0	0
T166	P	0	0	0	0	0	0	0	0	0	0
T167	P	0	0	0	0	0	0	0	0	0	0
T168	P	1	0	0	0	0	0	0	0	0	1
T169	R
T170	P	1	0	0	0	1	0	0	0	0	0
T171	R
T172	P	0	0	0	0	0	0	0	0	0	0
T173	R
T174	P	0	0	0	0	0	0	0	0	0	0
T175	R
T176	P	0	0	0	0	0	0	0	0	0	0
T177	P	1	0	0	0	0	0	0	0	0	0
T178	R
T179	P	0	0	0	0	0	0	0	0	0	0
T180	R
T181	P	0	0	0	0	0	0	0	0	0	0
T182	P	0	0	0	0	0	0	0	0	0	0
T183	R
T184	P	0	0	0	0	0	0	0	0	0	0
T185	P	0	0	0	0	0	0	0	0	0	0

## Sheet: ChatGPT-5
id	speaker_label	TailoringCare forMultimorbidity: Needforpersonalisation	TailoringCare forMultimorbidity: Patientexpertise	Perceptionsof theHealthSystem: Trust/mistrust	Perceptionsof theHealthSystem: Carefragmentation	RoleofAIinHealthcare: Systemintegration	RoleofAIinHealthcare: HumanvAIinteractionsinhealthcare	DataSecurityandEthicsinAI: Privacyanddataconcerns	DataSecurityandEthicsinAI: Consentandtransparency	GroupCohesion: Positivepeersupport	Co-production: Collaborativeinvolvementofpatientsindesign
T001	R	0	0	0	0	0	0	0	0	0	0
T002	P	0	0	0	0	0	0	0	0	0	0
T003	R	0	0	0	0	0	0	0	0	0	0
T004	P	0	0	0	0	0	0	0	0	0	0
T005	P	1	0	0	0	0	0	0	0	0	0
T006	P	1	0	0	0	0	0	0	0	0	0
T007	P	0	0	0	0	0	0	0	0	0	0
T008	P	0	0	0	0	0	0	0	0	0	0
T009	P	0	0	0	0	0	0	0	0	0	0
T010	P	1	0	0	0	0	0	0	0	0	0
T011	R	0	0	0	0	0	0	0	0	0	0
T012	P	1	0	0	0	0	0	0	0	0	0
T013	P	0	0	0	0	0	0	0	0	0	0
T014	R	0	0	0	0	0	0	0	0	0	0
T015	P	0	0	0	0	0	0	0	0	0	0
T016	R	0	0	0	0	0	0	0	0	0	0
T017	R	0	0	0	0	0	0	0	0	0	0
T018	P	0	0	1	1	0	0	0	0	0	0
T019	P	0	0	1	1	0	0	0	0	0	0
T020	R	0	0	0	0	0	0	0	0	0	0
T021	P	0	0	0	1	0	0	0	0	0	0
T022	R	0	0	0	0	0	0	0	0	0	0
T023	P	0	0	0	0	0	0	0	0	0	0
T024	P	1	0	0	0	0	0	0	0	0	0
T025	R	0	0	0	0	0	0	0	0	0	0
T026	P	0	0	0	0	0	0	0	0	0	0
T027	R	0	0	0	0	0	0	0	0	0	0
T028	P	0	0	0	0	0	0	0	0	0	0
T029	P	0	0	0	0	0	0	0	0	0	0
T030	P	0	0	0	0	0	0	0	0	0	0
T031	P	0	0	1	0	0	0	0	0	0	0
T032	P	0	1	0	0	0	0	0	0	0	0
T033	R	0	0	0	0	0	0	0	0	0	0
T034	P	0	0	1	0	0	0	0	0	0	0
T035	P	0	0	1	0	0	0	0	0	0	0
T036	R	0	0	0	0	0	0	0	0	0	0
T037	P	0	1	0	0	0	0	0	0	0	0
T038	P	0	1	0	0	0	0	0	0	0	0
T039	P	0	1	0	0	0	0	0	0	0	0
T040	P	0	0	0	1	0	0	0	0	1	0
T041	P	1	0	0	0	0	0	0	0	0	0
T042	P	1	0	0	0	0	0	0	0	0	0
T043	R	0	0	0	0	0	0	0	0	0	0
T044	P	0	1	0	0	0	0	0	0	0	0
T045	P	0	0	0	0	0	0	0	0	0	0
T046	P	0	1	0	0	0	0	0	0	0	0
T047	P	1	0	0	0	0	0	0	0	0	0
T048	R	0	0	0	0	0	0	0	0	0	0
T049	P	0	0	0	0	0	1	0	0	0	0
T050	P	0	0	0	0	0	0	0	0	0	0
T051	P	0	0	0	0	0	1	0	0	0	0
T052	P	0	0	0	0	0	1	0	0	0	0
T053	P	0	0	0	0	0	0	0	0	0	0
T054	R	0	0	0	0	0	0	0	0	0	0
T055	P	0	0	0	0	0	1	0	0	0	0
T056	P	0	0	0	0	0	1	0	0	0	0
T057	P	0	0	0	0	0	0	0	0	0	0
T058	P	0	0	0	0	0	0	0	0	0	0
T059	P	0	0	0	0	0	0	0	0	0	0
T060	R	0	0	0	0	0	0	0	0	0	0
T061	R	0	0	0	0	0	0	0	0	0	0
T062	P	0	0	0	0	0	0	0	0	0	0
T063	P	0	0	0	0	1	0	0	0	0	0
T064	R	0	0	0	0	0	0	0	0	0	0
T065	P	0	0	0	0	0	0	0	0	1	0
T066	R	0	0	0	0	0	0	0	0	0	0
T067	P	0	0	0	0	0	0	0	0	0	0
T068	R	0	0	0	0	0	0	0	0	0	0
T069	P	0	0	0	1	1	0	0	0	0	0
T070	P	0	0	0	1	1	0	0	0	0	0
T071	P	0	0	0	1	1	0	0	0	0	0
T072	R	0	0	0	0	0	0	0	0	0	0
T073	R	0	0	0	0	0	0	0	0	0	0
T074	P	0	0	0	0	0	0	0	0	1	0
T075	R	0	0	0	0	0	0	0	0	0	0
T076	P	0	0	0	0	0	0	0	0	1	0
T077	R	0	0	0	0	0	0	0	0	0	0
T078	P	0	0	0	0	0	0	0	0	0	0
T079	R	0	0	0	0	0	0	0	0	0	0
T080	P	0	0	1	0	0	0	0	0	0	0
T081	P	0	0	0	0	0	0	0	0	0	0
T082	R	0	0	0	0	0	0	0	0	0	0
T083	P	0	0	0	0	0	0	0	0	0	0
T084	P	0	0	0	0	0	0	0	0	0	0
T085	P	0	0	1	0	0	0	0	0	0	0
T086	P	0	0	0	0	0	0	0	0	0	0
T087	R	0	0	0	0	0	0	0	0	0	0
T088	P	0	0	0	0	0	0	0	0	0	0
T089	R	0	0	0	0	0	0	0	0	0	0
T090	P	0	0	0	0	0	0	0	0	0	0
T091	P	0	0	0	0	0	0	0	0	0	0
T092	R	0	0	0	0	0	0	0	0	0	0
T093	P	0	0	0	0	0	0	0	0	0	0
T094	R	0	0	0	0	0	0	0	0	0	0
T095	P	0	0	0	0	0	0	0	0	0	0
T096	R	0	0	0	0	0	0	0	0	0	0
T097	R	0	0	0	0	0	0	0	0	0	0
T098	P	0	0	0	0	0	0	0	0	0	0
T099	R	0	0	0	0	0	0	0	0	0	0
T100	P	0	0	0	0	0	0	0	0	0	1
T101	R	0	0	0	0	0	0	0	0	0	0
T102	P	0	0	0	0	0	0	1	0	0	0
T103	R	0	0	0	0	0	0	0	0	0	0
T104	P	0	0	0	0	0	0	0	0	0	1
T105	R	0	0	0	0	0	0	0	0	0	0
T106	P	0	0	0	0	0	0	0	0	0	0
T107	R	0	0	0	0	0	0	0	0	0	0
T108	P	0	0	0	0	0	0	0	0	0	0
T109	R	0	0	0	0	0	0	0	0	0	0
T110	P	0	0	0	0	0	0	0	0	0	1
T111	R	0	0	0	0	0	0	0	0	0	0
T112	P	0	0	0	0	0	0	0	0	0	0
T113	P	0	0	0	0	0	0	0	0	0	0
T114	P	0	0	0	0	0	0	1	0	0	0
T115	P	0	0	0	0	0	0	0	0	0	0
T116	P	0	0	0	0	0	0	1	0	0	0
T117	R	0	0	0	0	0	0	0	0	0	0
T118	P	0	0	0	0	0	1	0	1	0	0
T119	P	0	0	0	0	0	0	0	0	0	0
T120	P	0	0	0	0	0	1	0	1	0	0
T121	R	0	0	0	0	0	0	0	0	0	0
T122	P	0	0	0	0	0	0	0	1	0	0
T123	P	0	0	0	0	0	0	0	0	0	1
T124	R	0	0	0	0	0	0	0	0	0	0
T125	P	0	0	0	0	0	0	0	0	0	0
T126	R	0	0	0	0	0	0	0	0	0	0
T127	P	0	0	0	0	0	0	0	0	0	0
T128	R	0	0	0	0	0	0	0	0	0	0
T129	P	0	0	0	0	0	0	0	0	0	1
T130	P	0	0	0	0	0	0	0	1	0	0
T131	P	0	0	0	0	0	0	0	0	0	0
T132	P	0	0	0	0	0	0	1	0	0	0
T133	P	0	0	0	0	0	0	1	0	0	0
T134	P	0	0	0	0	0	0	0	0	0	0
T135	P	0	0	0	0	0	0	1	0	0	0
T136	P	0	0	0	0	0	0	0	0	0	0
T137	R	0	0	0	0	0	0	0	0	0	0
T138	P	0	0	0	0	0	0	0	0	0	0
T139	R	0	0	0	0	0	0	0	0	0	0
T140	P	0	0	0	0	0	0	0	0	0	0
T141	R	0	0	0	0	0	0	0	0	0	0
T142	P	0	0	0	0	0	0	0	0	0	0
T143	R	0	0	0	0	0	0	0	0	0	0
T144	R	0	0	0	0	0	0	0	0	0	0
T145	P	0	0	0	0	0	0	0	0	0	0
T146	R	0	0	0	0	0	0	0	0	0	0
T147	P	0	0	0	0	0	0	0	0	0	1
T148	R	0	0	0	0	0	0	0	0	0	0
T149	P	0	0	0	0	0	0	0	0	0	1
T150	P	0	0	0	0	0	0	0	0	0	0
T151	P	0	0	0	0	0	0	0	0	0	1
T152	P	0	0	0	0	0	0	0	0	0	0
T153	R	0	0	0	0	0	0	0	0	0	0
T154	P	0	0	0	0	0	0	0	0	0	0
T155	R	0	0	0	0	0	0	0	0	0	0
T156	P	0	0	0	0	0	0	0	0	0	1
T157	P	0	0	0	0	0	0	0	0	0	1
T158	P	0	0	0	0	0	0	0	0	0	1
T159	P	0	0	0	0	0	0	0	0	0	1
T160	P	0	0	0	0	0	0	0	0	0	1
T161	R	0	0	0	0	0	0	0	0	0	0
T162	P	0	0	0	0	0	0	0	0	0	0
T163	P	0	0	0	0	0	0	0	0	0	0
T164	P	0	0	0	0	0	0	0	0	0	0
T165	P	0	0	0	0	0	0	0	0	0	0
T166	P	0	0	0	0	0	0	0	0	0	0
T167	P	0	0	0	0	0	0	0	0	0	0
T168	P	0	0	0	0	0	0	0	0	0	0
T169	R	0	0	0	0	0	0	0	0	0	0
T170	P	0	0	0	0	0	0	0	0	0	0
T171	R	0	0	0	0	0	0	0	0	0	0
T172	P	0	0	0	0	0	0	0	0	0	0
T173	R	0	0	0	0	0	0	0	0	0	0
T174	P	0	0	0	0	0	0	0	0	0	0
T175	R	0	0	0	0	0	0	0	0	0	0
T176	P	0	0	0	0	0	0	0	0	0	0
T177	P	0	0	0	0	0	0	0	0	0	0
T178	R	0	0	0	0	0	0	0	0	0	0
T179	P	0	0	0	0	0	0	0	0	0	0
T180	R	0	0	0	0	0	0	0	0	0	0
T181	P	0	0	0	0	0	0	0	0	0	0
T182	P	0	0	0	0	0	0	0	0	0	0
T183	R	0	0	0	0	0	0	0	0	0	0
T184	P	0	0	0	0	0	0	0	0	0	0
T185	P	0	0	0	0	0	0	0	0	0	0

## Sheet: Claude 4 Sonnet
id	speaker_label	TailoringCare forMultimorbidity: Needforpersonalisation	TailoringCare forMultimorbidity: Patientexpertise	Perceptionsof theHealthSystem: Trust/mistrust	Perceptionsof theHealthSystem: Carefragmentation	RoleofAIinHealthcare: Systemintegration	RoleofAIinHealthcare: HumanvAIinteractionsinhealthcare	DataSecurityandEthicsinAI: Privacyanddataconcerns	DataSecurityandEthicsinAI: Consentandtransparency	GroupCohesion: Positivepeersupport	Co-production: Collaborativeinvolvementofpatientsindesign
T001	R	0	0	0	0	0	0	0	0	0	0
T002	P	1	0	0	0	0	0	0	0	0	0
T003	R	0	0	0	0	0	0	0	0	0	0
T004	P	1	0	0	0	0	0	0	0	0	0
T005	P	1	0	0	0	0	0	0	0	0	0
T006	P	1	0	0	0	0	0	0	0	0	0
T007	P	1	0	0	0	0	0	0	0	0	0
T008	P	0	0	0	0	0	0	0	0	0	0
T009	P	0	0	0	0	0	0	0	0	0	0
T010	P	1	0	0	0	0	0	0	0	0	0
T011	R	0	0	0	0	0	0	0	0	0	0
T012	P	1	0	0	0	0	0	0	0	0	0
T013	P	0	0	0	0	0	0	0	0	0	0
T014	R	0	0	0	0	0	0	0	0	0	0
T015	P	0	0	0	0	0	0	0	0	0	0
T016	R	0	0	0	0	0	0	0	0	0	0
T017	R	0	0	0	0	0	0	0	0	0	0
T018	P	0	0	0	1	0	0	0	0	0	0
T019	P	0	0	0	1	0	0	0	0	0	0
T020	R	0	0	0	0	0	0	0	0	0	0
T021	P	0	0	0	1	0	0	0	0	0	0
T022	R	0	0	0	0	0	0	0	0	0	0
T023	P	0	0	0	0	0	0	0	0	0	0
T024	P	0	0	0	1	0	0	0	0	0	0
T025	R	0	0	0	0	0	0	0	0	0	0
T026	P	0	0	0	0	0	0	0	0	0	0
T027	R	0	0	0	0	0	0	0	0	0	0
T028	P	1	0	0	0	0	0	0	0	0	0
T029	P	0	0	1	0	0	0	0	0	0	0
T030	P	0	0	1	0	0	0	0	0	0	0
T031	P	0	0	1	0	0	0	0	0	0	0
T032	P	1	0	0	0	0	0	0	0	0	0
T033	R	0	0	1	0	0	0	0	0	0	0
T034	P	0	0	1	0	0	0	0	0	0	0
T035	P	0	0	0	0	0	0	0	0	0	0
T036	R	0	0	0	0	0	1	0	0	0	0
T037	P	0	1	0	0	0	0	0	0	0	0
T038	P	0	1	0	0	0	0	0	0	0	0
T039	P	0	0	0	0	0	0	0	0	0	0
T040	P	0	1	0	1	0	0	0	0	1	0
T041	P	0	0	0	0	0	0	0	0	0	0
T042	P	1	0	0	0	0	0	0	0	0	0
T043	R	0	0	0	0	0	0	0	0	0	0
T044	P	0	1	0	0	0	0	0	0	0	0
T045	P	0	0	0	0	0	0	0	0	0	0
T046	P	0	1	0	0	0	0	0	0	0	0
T047	P	1	0	0	0	0	0	0	0	0	0
T048	R	0	0	0	0	0	0	0	0	0	0
T049	P	0	0	0	0	0	1	0	0	0	0
T050	P	0	0	0	0	0	0	0	0	0	0
T051	P	0	0	0	0	0	1	0	0	0	0
T052	P	0	0	0	0	0	1	0	0	0	0
T053	P	0	0	0	0	0	0	0	0	0	0
T054	R	0	0	0	0	0	1	0	0	0	0
T055	P	0	0	0	0	0	1	0	0	0	0
T056	P	1	0	0	0	0	0	0	0	0	0
T057	P	1	0	0	0	0	0	0	0	0	0
T058	P	1	0	0	0	0	0	0	0	0	0
T059	P	0	0	0	0	0	0	0	0	0	0
T060	R	0	0	0	0	0	0	0	0	0	0
T061	R	0	0	0	1	0	0	0	0	0	0
T062	P	0	0	0	0	0	0	0	0	0	0
T063	P	0	0	0	0	0	0	0	0	0	0
T064	R	0	0	0	0	0	0	0	0	0	0
T065	P	0	0	0	0	0	0	0	0	1	0
T066	R	0	0	0	0	0	0	0	0	0	0
T067	P	0	0	0	0	0	0	0	0	0	0
T068	R	0	0	0	0	0	0	0	0	0	0
T069	P	0	0	0	0	1	0	0	0	0	0
T070	P	0	0	0	0	1	0	0	0	0	0
T071	P	0	0	0	0	1	0	0	0	0	0
T072	R	0	0	0	0	0	0	0	0	0	0
T073	R	0	0	0	0	0	0	0	0	0	0
T074	P	0	0	0	0	0	0	0	0	1	0
T075	R	0	0	0	0	0	0	0	0	0	0
T076	P	0	0	0	0	0	0	0	0	1	0
T077	R	0	0	0	0	0	0	0	0	0	0
T078	P	0	0	0	0	0	0	0	0	0	0
T079	R	0	0	0	0	0	0	0	0	0	0
T080	P	0	0	0	0	0	0	0	0	0	0
T081	P	0	0	0	0	0	0	0	0	0	0
T082	R	0	0	0	0	0	0	0	0	0	0
T083	P	0	0	0	0	0	0	0	0	0	0
T084	P	0	0	0	0	0	0	0	0	0	0
T085	P	0	0	0	0	0	0	0	0	0	0
T086	P	0	0	0	0	0	0	0	0	0	0
T087	R	0	0	0	0	0	0	0	0	0	0
T088	P	0	0	0	0	0	0	0	0	0	0
T089	R	0	0	0	0	0	0	0	0	0	0
T090	P	0	0	0	0	0	0	0	0	0	0
T091	P	0	0	0	0	0	0	0	0	0	0
T092	R	0	0	0	0	0	0	0	0	0	0
T093	P	0	0	0	0	0	0	0	0	0	0
T094	R	0	0	0	0	0	0	0	0	0	0
T095	P	0	0	0	0	0	0	0	0	0	0
T096	R	0	0	0	0	0	0	0	0	0	0
T097	R	0	0	0	0	0	0	0	0	0	0
T098	P	0	0	0	0	0	0	0	0	0	0
T099	R	0	0	0	0	0	0	0	0	0	0
T100	P	0	0	0	0	0	0	0	0	0	0
T101	R	0	0	0	0	0	0	0	0	0	0
T102	P	0	0	0	0	0	0	1	0	0	0
T103	R	0	0	0	0	0	0	0	0	0	0
T104	P	0	0	0	0	0	0	0	0	0	0
T105	R	0	0	0	0	0	0	0	0	0	0
T106	P	0	0	0	0	0	0	0	0	0	0
T107	R	0	0	0	0	0	0	0	0	0	1
T108	P	0	0	0	0	0	0	0	0	0	0
T109	R	0	0	0	0	0	0	0	0	0	0
T110	P	0	0	0	0	0	0	0	1	0	0
T111	R	0	0	0	0	0	0	0	0	0	0
T112	P	0	0	0	0	0	0	0	0	0	0
T113	P	0	0	0	0	0	0	0	1	0	0
T114	P	0	0	0	0	0	0	1	0	0	0
T115	P	0	0	0	0	0	0	1	0	0	0
T116	P	0	0	0	0	0	0	1	0	0	0
T117	R	0	0	0	0	0	0	1	0	0	0
T118	P	0	0	0	0	0	0	0	1	0	0
T119	P	0	0	0	0	0	0	0	0	0	0
T120	P	0	0	0	0	0	0	0	1	0	0
T121	R	0	0	0	0	0	0	1	0	0	0
T122	P	0	0	0	0	0	0	0	1	0	0
T123	P	0	0	0	0	0	0	0	0	0	0
T124	R	0	0	0	0	0	0	0	0	0	0
T125	P	0	0	0	0	0	0	0	0	0	0
T126	R	0	0	0	0	0	0	0	0	0	0
T127	P	0	0	0	0	0	1	0	0	0	0
T128	R	0	0	0	0	0	0	0	0	0	0
T129	P	0	0	0	0	0	1	0	0	0	0
T130	P	0	0	0	0	0	0	0	0	0	0
T131	P	0	0	0	0	0	0	0	0	0	0
T132	P	0	0	0	0	0	0	0	0	0	0
T133	P	0	0	0	0	0	0	0	0	0	0
T134	P	0	0	0	0	0	0	0	0	0	0
T135	P	0	0	0	0	0	0	1	0	0	0
T136	P	0	0	0	0	0	0	0	0	0	0
T137	R	0	0	0	0	0	0	0	0	0	0
T138	P	0	0	0	0	0	0	0	0	0	0
T139	R	0	0	0	0	0	0	0	0	0	0
T140	P	0	0	0	0	1	0	0	0	0	0
T141	R	0	0	0	1	0	0	0	0	0	0
T142	P	0	0	0	1	0	0	0	0	0	0
T143	R	0	0	0	0	0	0	0	0	0	0
T144	R	0	0	0	0	0	0	0	0	0	1
T145	P	0	0	0	0	0	0	0	0	0	0
T146	R	0	0	0	0	0	0	0	0	0	1
T147	P	0	0	0	0	0	0	0	0	0	0
T148	R	0	0	0	0	0	0	0	0	0	0
T149	P	0	0	0	0	0	0	0	0	1	0
T150	P	0	0	0	0	0	0	0	0	0	0
T151	P	0	0	0	0	0	0	0	0	1	0
T152	P	0	0	0	0	0	0	0	0	0	0
T153	R	0	0	0	0	0	0	0	0	0	0
T154	P	0	0	0	0	0	0	0	0	0	0
T155	R	0	0	0	0	0	0	0	0	0	1
T156	P	0	0	0	0	0	0	0	0	0	0
T157	P	0	0	0	0	0	0	0	0	0	0
T158	P	0	0	0	0	0	0	0	0	0	0
T159	P	0	0	0	0	0	0	0	0	0	1
T160	P	0	0	1	0	0	0	0	0	0	0
T161	R	0	0	0	0	0	0	0	0	0	0
T162	P	1	0	0	0	0	0	0	0	0	0
T163	P	0	0	0	0	0	0	0	0	0	0
T164	P	0	0	0	0	0	0	0	0	0	0
T165	P	0	1	0	0	0	0	0	0	0	0
T166	P	0	0	0	0	0	0	0	0	0	0
T167	P	0	0	0	0	0	0	0	0	0	0
T168	P	0	0	0	0	0	0	0	0	0	0
T169	R	0	0	0	0	0	0	0	0	0	0
T170	P	0	0	0	0	0	0	0	0	0	0
T171	R	0	0	0	0	0	0	0	0	0	0
T172	P	0	0	0	0	0	0	0	0	0	0
T173	R	0	0	0	0	0	0	0	0	0	0
T174	P	0	0	0	0	0	0	0	0	0	0
T175	R	0	0	0	0	0	0	0	0	0	1
T176	P	0	0	0	0	0	0	0	0	0	0
T177	P	0	0	0	0	0	0	0	0	0	0
T178	R	0	0	0	0	0	0	0	0	0	0
T179	P	0	0	0	0	0	0	0	0	0	0
T180	R	0	0	0	0	0	0	0	0	0	0
T181	P	0	0	0	0	0	0	0	0	0	0
T182	P	0	0	0	0	0	0	0	0	0	0
T183	R	0	0	0	0	0	0	0	0	0	0
T184	P	0	0	0	0	0	0	0	0	0	0
T185	P	0	0	0	0	0	0	0	0	0	0

## Sheet: QualiGPT
id	speaker_label	TailoringCare forMultimorbidity: Needforpersonalisation	TailoringCare forMultimorbidity: Patientexpertise	Perceptionsof theHealthSystem: Trust/mistrust	Perceptionsof theHealthSystem: Carefragmentation	RoleofAIinHealthcare: Systemintegration	RoleofAIinHealthcare: HumanvAIinteractionsinhealthcare	DataSecurityandEthicsinAI: Privacyanddataconcerns	DataSecurityandEthicsinAI: Consentandtransparency	GroupCohesion: Positivepeersupport	Co-production: Collaborativeinvolvementofpatientsindesign
T001	R	0	0	0	0	0	0	0	0	0	0
T002	P	0	0	0	0	0	0	0	0	0	0
T003	R	0	0	0	0	0	0	0	0	0	0
T004	P	0	0	0	0	0	0	0	0	0	0
T005	P	0	0	0	0	0	0	0	0	0	0
T006	P	0	0	0	0	0	0	0	0	0	0
T007	P	0	0	0	0	0	0	0	0	0	0
T008	P	0	0	0	0	0	0	0	0	0	0
T009	P	0	0	0	0	0	0	0	0	0	0
T010	P	1	0	0	0	0	0	0	0	0	0
T011	R	0	0	0	0	0	0	0	0	0	0
T012	P	1	0	0	0	0	0	0	0	0	1
T013	P	0	0	0	0	0	0	0	0	0	0
T014	R	0	0	0	0	0	0	0	0	0	0
T015	P	0	0	0	0	0	0	0	0	0	0
T016	R	0	0	0	0	0	0	0	0	0	0
T017	R	0	0	0	0	0	0	0	0	0	0
T018	P	0	0	0	0	0	0	0	0	0	0
T019	P	0	0	0	1	0	0	0	0	0	1
T020	R	0	0	0	0	0	0	0	0	0	0
T021	P	1	0	0	1	0	0	0	0	0	1
T022	R	0	0	0	0	0	0	0	0	0	0
T023	P	1	0	0	0	1	1	1	0	0	0
T024	P	0	0	0	1	1	0	0	0	0	0
T025	R	0	0	0	0	0	0	0	0	0	0
T026	P	0	0	0	0	0	0	0	0	0	0
T027	R	0	0	0	0	0	0	0	0	0	0
T028	P	0	0	1	0	0	0	0	0	1	0
T029	P	0	0	1	0	0	0	0	0	0	0
T030	P	0	0	1	0	0	0	0	0	0	0
T031	P	0	0	0	0	0	0	0	0	0	0
T032	P	0	0	0	0	0	0	0	0	0	0
T033	R	0	0	0	0	0	0	0	0	0	0
T034	P	0	0	1	0	0	0	0	0	0	0
T035	P	0	0	1	0	1	0	0	0	0	0
T036	R	0	0	0	0	0	0	0	0	0	0
T037	P	1	1	0	0	0	0	0	1	0	0
T038	P	0	0	0	0	0	1	0	0	1	0
T039	P	0	1	0	0	0	0	0	0	0	0
T040	P	1	1	1	0	0	0	0	0	1	0
T041	P	0	0	0	0	0	0	0	0	0	0
T042	P	1	0	0	0	0	0	0	0	0	0
T043	R	0	0	0	0	0	0	0	0	0	0
T044	P	0	0	0	0	0	0	0	0	0	0
T045	P	0	0	0	0	0	0	0	0	0	0
T046	P	0	0	0	0	0	0	0	0	0	0
T047	P	1	0	0	1	0	0	0	0	0	0
T048	R	0	0	0	0	0	0	0	0	0	0
T049	P	1	0	0	0	0	1	0	0	0	0
T050	P	0	0	0	0	0	0	0	0	0	0
T051	P	0	0	0	0	0	0	0	0	0	0
T052	P	0	0	0	0	0	1	0	0	0	1
T053	P	0	0	0	0	0	0	1	0	0	0
T054	R	0	0	0	0	0	0	0	0	0	0
T055	P	0	0	0	0	0	1	0	0	0	0
T056	P	1	0	0	0	0	0	0	0	0	0
T057	P	1	0	0	0	0	0	0	0	0	0
T058	P	0	0	0	0	0	0	0	0	0	0
T059	P	1	0	0	0	0	0	0	0	0	0
T060	R	0	0	0	0	0	0	0	0	0	0
T061	R	0	0	0	0	0	0	0	0	0	0
T062	P	0	0	0	0	0	0	0	0	0	0
T063	P	0	0	0	0	0	0	0	0	0	0
T064	R	0	0	0	0	0	0	0	0	0	0
T065	P	0	1	0	0	0	0	0	0	1	0
T066	R	0	0	0	0	0	0	0	0	0	0
T067	P	0	0	0	0	0	0	0	0	0	0
T068	R	0	0	0	0	0	0	0	0	0	0
T069	P	0	0	0	1	0	0	0	0	0	0
T070	P	0	0	0	0	1	0	0	0	0	0
T071	P	0	0	0	1	1	0	0	0	0	0
T072	R	0	0	0	0	0	0	0	0	0	0
T073	R	0	0	0	0	0	0	0	0	0	0
T074	P	0	0	0	0	0	1	0	0	1	0
T075	R	0	0	0	0	0	0	0	0	0	0
T076	P	0	0	0	0	0	0	0	0	0	0
T077	R	0	0	0	0	0	0	0	0	0	0
T078	P	0	0	0	0	0	0	0	0	0	0
T079	R	0	0	0	0	0	0	0	0	0	0
T080	P	0	0	0	0	0	0	0	0	0	0
T081	P	0	0	0	0	0	0	0	0	1	0
T082	R	0	0	0	0	0	0	0	0	0	0
T083	P	0	0	0	0	0	0	0	0	0	0
T084	P	1	0	0	0	0	0	0	0	0	0
T085	P	0	0	0	0	0	0	0	0	0	0
T086	P	0	0	0	0	0	0	0	0	1	0
T087	R	0	0	0	0	0	0	0	0	0	0
T088	P	0	0	0	0	0	0	0	0	0	0
T089	R	0	0	0	0	0	0	0	0	0	0
T090	P	0	0	0	0	0	0	0	0	0	0
T091	P	0	0	0	0	0	0	0	0	0	0
T092	R	0	0	0	0	0	0	0	0	0	0
T093	P	0	0	0	0	0	0	0	0	0	0
T094	R	0	0	0	0	0	0	0	0	0	0
T095	P	0	0	0	0	0	0	0	0	0	0
T096	R	0	0	0	0	0	0	0	0	0	0
T097	R	0	0	0	0	0	0	0	0	0	0
T098	P	0	0	0	0	0	0	0	0	0	0
T099	R	0	0	0	0	0	0	0	0	0	0
T100	P	0	0	0	1	0	0	0	0	0	1
T101	R	0	0	0	0	0	0	0	0	0	0
T102	P	0	0	0	0	0	0	0	0	0	0
T103	R	0	0	0	0	0	0	0	0	0	0
T104	P	0	0	0	0	0	0	0	0	0	1
T105	R	0	0	0	0	0	0	0	0	0	0
T106	P	0	0	0	0	0	0	0	0	0	0
T107	R	0	0	0	0	0	0	0	0	0	0
T108	P	0	0	0	0	0	0	0	0	0	0
T109	R	0	0	0	0	0	0	0	0	0	0
T110	P	1	0	0	0	0	0	1	0	0	0
T111	R	0	0	0	0	0	0	0	0	0	0
T112	P	0	0	0	0	0	0	0	0	0	0
T113	P	0	0	0	0	0	0	0	0	0	0
T114	P	0	0	0	0	0	0	1	0	0	0
T115	P	0	0	0	0	0	0	0	0	0	0
T116	P	0	1	0	0	0	0	1	0	0	0
T117	R	0	0	0	0	0	0	0	0	0	0
T118	P	1	0	0	0	0	0	0	1	0	0
T119	P	0	0	0	0	0	0	0	1	0	0
T120	P	1	0	0	0	0	0	0	1	0	0
T121	R	0	0	0	0	0	0	0	0	0	0
T122	P	0	0	0	0	0	0	0	0	0	0
T123	P	0	0	0	0	0	0	0	1	0	0
T124	R	0	0	0	0	0	0	0	0	0	0
T125	P	0	0	0	0	0	0	0	0	0	0
T126	R	0	0	0	0	0	0	0	0	0	0
T127	P	0	0	0	1	0	0	0	0	0	1
T128	R	0	0	0	0	0	0	0	0	0	0
T129	P	0	0	0	0	0	0	0	0	0	1
T130	P	0	0	0	0	0	0	0	1	0	0
T131	P	0	0	0	0	0	0	0	0	0	0
T132	P	0	0	0	0	0	0	0	0	0	0
T133	P	0	0	0	0	0	0	0	0	0	0
T134	P	1	0	0	0	0	0	0	0	0	0
T135	P	0	0	0	0	0	0	1	0	0	0
T136	P	0	0	0	0	0	0	0	0	0	0
T137	R	0	0	0	0	0	0	0	0	0	0
T138	P	1	0	0	0	0	0	0	0	0	0
T139	R	0	0	0	0	0	0	0	0	0	0
T140	P	0	0	0	0	0	0	0	0	0	0
T141	R	0	0	0	0	0	0	0	0	0	0
T142	P	0	0	0	0	0	0	0	0	0	0
T143	R	0	0	0	0	0	0	0	0	0	0
T144	R	0	0	0	0	0	0	0	0	0	0
T145	P	0	0	0	0	0	0	0	0	0	0
T146	R	0	0	0	0	0	0	0	0	0	0
T147	P	0	0	0	0	0	0	0	0	0	0
T148	R	0	0	0	0	0	0	0	0	0	0
T149	P	0	0	0	1	0	0	0	0	0	1
T150	P	0	0	0	0	0	0	0	0	0	0
T151	P	0	0	0	1	0	0	0	0	0	1
T152	P	0	0	0	0	0	0	0	0	0	0
T153	R	0	0	0	0	0	0	0	0	0	0
T154	P	0	0	0	0	0	0	0	0	0	0
T155	R	0	0	0	0	0	0	0	0	0	0
T156	P	0	0	0	0	0	0	0	1	0	1
T157	P	0	0	0	0	0	0	0	0	1	0
T158	P	0	0	0	0	0	0	0	0	0	0
T159	P	0	0	0	0	0	0	0	0	0	0
T160	P	0	0	1	0	0	0	0	0	0	0
T161	R	0	0	0	0	0	0	0	0	0	0
T162	P	0	0	0	0	0	0	0	0	0	0
T163	P	0	0	0	0	0	0	0	0	0	0
T164	P	0	0	0	0	0	0	0	0	0	0
T165	P	0	0	0	0	0	0	0	0	0	0
T166	P	1	0	0	0	0	0	0	0	0	0
T167	P	0	0	0	0	0	0	0	0	0	0
T168	P	0	0	0	0	0	0	0	0	0	0
T169	R	0	0	0	0	0	0	0	0	0	0
T170	P	0	0	0	0	0	0	0	0	0	0
T171	R	0	0	0	0	0	0	0	0	0	0
T172	P	0	0	0	0	0	0	0	0	0	0
T173	R	0	0	0	0	0	0	0	0	0	0
T174	P	0	0	0	0	0	0	0	0	0	0
T175	R	0	0	0	0	0	0	0	0	0	0
T176	P	0	0	0	0	0	0	0	0	0	0
T177	P	0	0	1	0	0	0	0	0	0	0
T178	R	0	0	0	0	0	0	0	0	0	0
T179	P	0	0	0	0	0	0	0	0	0	0
T180	R	0	0	0	0	0	0	0	0	0	0
T181	P	0	0	0	0	0	0	0	0	0	0
T182	P	0	0	0	0	0	0	0	0	0	0
T183	R	0	0	0	0	0	0	0	0	0	0
T184	P	0	0	0	0	0	0	0	0	0	0
T185	P	0	0	0	0	0	0	0	0	0	0

## Sheet: Adjudicated Panel
id	speaker_label	TailoringCare forMultimorbidity: Needforpersonalisation	TailoringCare forMultimorbidity: Patientexpertise	Perceptionsof theHealthSystem: Trust/mistrust	Perceptionsof theHealthSystem: Carefragmentation	RoleofAIinHealthcare: Systemintegration	RoleofAIinHealthcare: HumanvAIinteractionsinhealthcare	DataSecurityandEthicsinAI: Privacyanddataconcerns	DataSecurityandEthicsinAI: Consentandtransparency	GroupCohesion: Positivepeersupport	Co-production: Collaborativeinvolvementofpatientsindesign
T001	R
T002	P	0	0	1	0	0	0	0	0	0	0
T003	R
T004	P	0	0	0	0	0	0	0	0	0	0
T005	P	0	0	0	0	0	0	0	0	0	0
T006	P	0	1	0	0	0	0	0	0	0	0
T007	P	0	1	0	0	0	0	0	0	0	0
T008	P	0	1	0	0	0	0	0	0	0	0
T009	P	0	1	0	0	0	0	0	0	0	0
T010	P	1	0	0	1	1	0	0	0	0	0
T011	R
T012	P	1	0	0	0	0	0	0	0	0	0
T013	P	0	0	0	0	0	0	0	0	0	0
T014	R
T015	P	0	0	0	0	0	0	0	0	0	0
T016	R
T017	R
T018	P	0	0	1	1	0	0	0	0	0	0
T019	P	0	0	0	0	0	0	0	0	0	0
T020	R
T021	P	1	0	1	1	1	0	0	0	0	0
T022	R
T023	P	0	0	0	0	1	1	0	0	0	1
T024	P	1	0	0	1	0	0	0	0	0	0
T025	R
T026	P	0	0	0	0	0	0	0	0	0	0
T027	R
T028	P	1	1	1	0	0	0	0	0	0	0
T029	P	0	0	1	0	0	0	1	0	0	0
T030	P	0	0	0	0	0	0	0	0	0	0
T031	P	0	0	1	0	0	0	0	0	0	0
T032	P	0	0	1	0	0	0	0	0	0	0
T033	R
T034	P	0	0	1	0	0	0	0	0	0	0
T035	P	0	0	0	0	1	0	0	0	0	0
T036	R
T037	P	1	1	0	0	0	1	0	0	0	1
T038	P	0	0	0	0	0	0	0	0	1	0
T039	P	0	1	0	0	0	0	0	0	0	0
T040	P	0	1	1	1	0	0	0	0	1	0
T041	P	0	0	1	0	0	0	0	0	0	0
T042	P	1	0	0	0	0	0	0	0	0	1
T043	R
T044	P	0	0	0	0	0	1	0	0	0	1
T045	P	0	0	0	0	0	0	0	0	0	0
T046	P	0	0	0	0	0	0	0	0	0	0
T047	P	1	1	1	0	1	0	0	0	0	1
T048	R
T049	P	1	0	0	0	1	1	0	0	0	1
T050	P	0	0	0	0	0	0	0	0	0	0
T051	P	0	0	0	0	0	1	0	0	0	1
T052	P	0	0	0	0	0	1	0	0	0	1
T053	P	0	0	0	0	0	0	0	0	0	0
T054	R
T055	P	0	0	0	0	0	1	0	0	0	0
T056	P	1	0	0	0	0	1	0	0	0	1
T057	P	0	0	0	0	0	0	0	0	0	0
T058	P	0	0	0	0	0	0	0	0	0	0
T059	P	1	0	0	0	0	1	0	0	0	0
T060	R
T061	R
T062	P	0	0	0	0	0	0	0	0	1	0
T063	P	0	0	0	0	1	0	0	0	0	0
T064	R
T065	P	0	1	0	0	0	0	0	0	0	0
T066	R
T067	P	0	0	0	0	0	0	0	0	0	0
T068	R
T069	P	0	0	0	0	1	0	0	0	1	0
T070	P	0	0	0	0	1	0	0	0	0	0
T071	P	0	0	0	0	0	0	0	0	1	0
T072	R
T073	R
T074	P	1	0	0	0	1	1	0	0	1	1
T075	R
T076	P	0	0	0	0	0	0	0	0	0	0
T077	R
T078	P	0	0	0	0	0	0	0	0	0	0
T079	R
T080	P	0	0	0	0	0	0	0	0	0	0
T081	P	0	0	0	0	0	0	0	0	0	0
T082	R
T083	P	0	0	0	0	0	0	0	0	1	1
T084	P	0	0	0	0	0	0	0	0	1	1
T085	P	0	0	0	0	0	0	0	0	0	0
T086	P	0	0	0	0	0	0	0	0	0	0
T087	R
T088	P	0	0	0	0	0	0	0	0	0	0
T089	R
T090	P	0	0	0	0	0	0	0	0	0	0
T091	P	0	0	0	0	0	0	0	0	0	0
T092	R
T093	P	0	0	0	0	0	0	0	0	0	0
T094	R
T095	P	0	0	0	0	0	0	0	0	0	0
T096	R
T097	R
T098	P	0	0	0	0	0	0	0	0	0	0
T099	R
T100	P	0	0	0	0	0	0	0	0	0	1
T101	R
T102	P	0	0	0	0	0	0	1	1	0	0
T103	R
T104	P	0	0	0	0	0	0	0	0	0	0
T105	R
T106	P	0	0	0	0	0	0	0	0	0	0
T107	R
T108	P	0	0	0	0	0	0	0	0	0	0
T109	R
T110	P	0	0	1	0	0	0	1	1	0	0
T111	R
T112	P	0	0	0	0	0	0	0	0	0	0
T113	P	0	0	1	0	0	0	0	0	0	0
T114	P	0	0	0	0	0	0	1	0	0	0
T115	P	0	0	0	0	0	0	0	0	0	0
T116	P	0	0	0	0	0	0	1	1	0	0
T117	R
T118	P	0	0	0	0	0	0	0	1	0	0
T119	P	0	0	0	0	0	0	0	0	0	0
T120	P	0	0	0	0	0	0	0	1	0	0
T121	R
T122	P	0	0	0	0	0	0	0	1	0	0
T123	P	0	0	0	0	0	0	0	0	0	1
T124	R
T125	P	0	0	0	0	0	0	0	0	0	0
T126	R
T127	P	1	0	0	0	0	1	0	0	0	0
T128	R
T129	P	1	0	0	0	0	1	0	0	0	0
T130	P	0	0	0	0	0	0	0	0	0	0
T131	P	0	0	0	0	0	0	0	0	0	0
T132	P	0	0	0	0	0	0	0	0	0	0
T133	P	0	0	0	0	0	0	0	0	0	0
T134	P	0	0	0	0	0	0	0	0	0	0
T135	P	0	0	0	0	0	0	0	1	0	0
T136	P	0	0	0	0	0	0	0	0	0	0
T137	R
T138	P	0	0	0	0	0	0	0	0	0	0
T139	R
T140	P	0	0	0	0	0	0	0	0	0	0
T141	R
T142	P	0	0	0	0	0	0	0	0	0	0
T143	R
T144	R
T145	P	0	0	0	0	0	0	0	0	0	0
T146	R
T147	P	0	0	0	0	0	0	0	0	0	0
T148	R
T149	P	0	0	0	0	0	0	0	0	1	0
T150	P	0	0	0	0	0	0	0	0	0	0
T151	P	0	0	0	0	0	0	0	0	1	0
T152	P	0	0	0	0	0	0	0	0	0	0
T153	R
T154	P	0	0	0	0	0	0	0	0	0	0
T155	R
T156	P	0	0	0	0	0	0	0	0	0	0
T157	P	0	0	0	0	0	0	0	0	0	0
T158	P	0	0	0	0	0	0	0	0	0	0
T159	P	0	0	0	0	0	0	0	0	0	0
T160	P	0	0	1	0	0	0	0	0	0	0
T161	R
T162	P	1	0	0	0	0	0	0	0	0	1
T163	P	0	0	0	0	0	0	0	0	0	0
T164	P	0	0	0	0	0	0	0	0	0	0
T165	P	0	0	0	0	0	0	0	0	0	0
T166	P	0	0	0	0	0	0	0	0	0	0
T167	P	0	0	0	0	0	0	0	0	0	0
T168	P	0	0	0	0	0	0	0	0	0	0
T169	R
T170	P	0	0	0	0	0	0	0	0	0	1
T171	R
T172	P	0	0	0	0	0	0	0	0	0	0
T173	R
T174	P	0	0	0	0	0	0	0	0	1	0
T175	R
T176	P	0	0	0	0	0	0	0	0	0	0
T177	P	0	0	0	0	0	0	0	0	0	1
T178	R
T179	P	0	0	0	0	0	0	0	0	0	0
T180	R
T181	P	0	0	0	0	0	0	0	0	0	0
T182	P	0	0	0	0	0	0	0	0	0	0
T183	R
T184	P	0	0	0	0	0	0	0	0	0	0
T185	P	0	0	0	0	0	0	0	0	0	0
