# Supplementary material for: Large language models for thematic analysis in healthcare research: A blinded mixed-methods comparison with human analysts
Source: PLOS Digit Health. 2026 Apr 3;5(4):e0001189. doi: 10.1371/journal.pdig.0001189 (PMC13048440; doi:10.1371/journal.pdig.0001189)
Supplement: S3 File — (XLSX) [file pdig.0001189.s005.xlsx]

## Sheet: Sheet1
reference standard Human Inductive Code	H1 Agreement (1-5)	Notes H1	H2 Agreement (1-5)	Notes H2	ChatGPT agreement(1-5)	Notes ChatGPT	Claude Agreement(1-5)	Notes Claude	QualiGPT Agreement(1-5)	Notes QualiGPT
Desire for personalisation	4	Code: "Personable approach". The definition is largely the same although no official segment overlap. Both highlight the importance of a personal aspect to healthcare in this context.	5	Code "ownership and accessibility." Grouped into the theme of "patients as individuals". There is clear segment overlap (T037 and T039), the definitions are the same	4	Code: "Individualised health approaches", "Need for flexible, adaptive programs", "Concerns about depersonalisation by AI". These codes capture elements of depersonalisation with minor differences in definitions and expression between the two sets of analysis. Segments T037 and T038 overlap.	3	Code: "Personalized Treatment Necessity", "Personal Touch Importance. Only one segment overlaps with the human analysis. Definitions are similar, Claude expands by discussing general personalisation and personalisation within the context of AI intergration. Meaning is expanded by claude with little segment overlap (T037).	3	Code: "Individualised Treatment Needs". Only one segment overlaps with the human analysis (TO37). Definition is broadly similar with. QualiGPT mentions tailoring to unique conditions. Human analysis is broad personalisation.
Truth and misinformation	4	Code: "Inconsistent information". No segment overlap with H1. The definition by the reference standard human analysis is very short. H1 expands on the definition by outlining ways in which information may be misleading such as conflicting or outdated data. No segment overlap.	5	Code: "conflicting information/misinformation". There is segment overlap (T002) and definitions are comparable to the reference-stadard analysis.	4	Code: "Nutrition, complexity and misinformation" "Harmful experiences from generic advice", "Burden of navigating conflicting advice", "Trust in evidence and keeping up to date". ChatGPT's codes expand on the reference standard human analysis and cover "trust and misinformation" as separate entities. Furthermore ChatGPT delves deeper into this topic, for example, mentioning contradictory evidence…	4	Code: "Trust in AI Recommendations", "Outdated Professional Knowledge". Again there is only overlap of one segment (T002). The meaning is more specific by Claude, delving into particulars of professional knowledge and the role of AI specifically.	4	Code:"Mistrust in Professional Guidance" , "Complexity of Nutritional Advice", "Concerns Over Medical Expertise". The definition is skewed to mistrust in professionals of healthcare as oppossed to the healthcare information itself. Overlapping code T002
Harm from generic advice	5	Code: "Inconsistent information". This code shares T029 segment overlap, and the definition includes advice from poorly informed healthcare professionals	4	Grouped under misinformation. Overlapping segments include T006. There are slight differences in the definition as H2 doesnt specifically mention "generic advice".	4	Code: "Harmful experiences from generic advice". The segments quoted have high degree of overlap (T006 and T029). ChatGPT misses on the desire for personalisation which is emphasised in the reference standard human analysis.	4	Code:"Dangerous Generic Protocols". The same segments are quoted (T029) and there is a high degree of overlap. The definition in the reference standard analysis refers to personalisation, this is absent in the Claude definition.	1	Code: "Critique of Blanket NHS Approaches". There is no specific code for generic advice harms. This is the closest resemblance. However, focusses more on approach to healthcare as opposed to medical advice.
Need for flexibility and adaption	3	Code: "Use of portable modalities of technology". H1 tailoures the definition set by the reference standard around the implementation of portable technology as an example of adaptation to the user.	2	H2 implies adaption but there is no specific code for this.	5	Code: "Need for flexible, adaptive programs". There is a high degree of overlap, definitions are the same and segments quoted are the same (T042).	5	Code: "Daily Condition Fluctuation". Their is high degree of overlap, same quote included (T042)	5	Code: "Variability in Health Conditions". Again there is a high degree of overlap (T042) and talks about fluctuating conditions.
NHS lack of personalisation	2	Code: "Inconsistencies in access/treatment." The reference standard refers to a blanket approach in treating patients although H1 mentions variations in treatment according to regions. Both are criticising the NHS but for different reasons, leading to varied definitions. T042 segment overlap.	3	No specific equivalent code but there are tangential codes such as "Healthcare System limitations" and "System Integration".	4	Code: "Concerns about limited NHS support". Essentially saying the same thing with minor differences in labelling. T010 segment overlap	3	Code: "Personalized Treatment Necessity". This is more generic and less so referring to the NHS blanket of care although quotes T010 as in the reference- standard human analysis.	5	Code: "Critique of Blanket NHS Approaches". This is an almost perfect recreation of what the reference standard human analysis expressed. Overlapping segments (T010).
Difficulty accessing healthcare	4	Code: "Inconsistencies in access/treatment". There is no segment overlap although the definitions are very similar.	5	Code: "Accessibility", this code is almost the same in definition and there is good segment overlap (T018-T019).	5	Code: "Access difficulties in health system". Same segments were quoted, maximum alignment (T018-19).	5	Code: "NHS Access Barriers". The same definition and segments are quoted, maximum alignment (T018-19).	5	Code: "GP and System Barriers". The same definition and same segments quoted (T018-19)
Care continuity/fragmentation	5	Code: "Continuity of care". This is an exact match with optiman segment overlap (T021).	3	There is no specific code which meets the reference standard. However, tangential codes may touch on this topic such as "Healthcare System Limitations".	5	Code: "Need for continuity of care". Similar coverage of segments (T021). Human analysis covers one extra segment in the transcript.	1	No equivalent label exists in Claude's analysis.	4	Code: "Fluctuating Support Quality", "Need for Consistent Support Personnel". This is an accurate equivalent to the reference standard human analysis with some overlap of segments (T021). Definition is slightly different- specifically mentions rotating staff etc...
Desire for personalisation in AI interactions	3	Code: "Personable approach". H1 provides a very broad definition that does not exactly fit the code that is provided by the reference standard although there is some overlap (T037).	3	Code: "AI Interactions In Healthcare", this code is broader in definition and does not specifically focus on the aspect of personalisation. There is no segment overlap, this is a tangential code.	4	Code: "Concerns about depersonalisation by AI". Slight difference in the definitions as the reference standard human analysis focusses more on people reacting negatively to AI. Chat GPT focusses more on a reduction in human contact from a supportive perspective. T037 segment overlap.	3	Code: "Personalized Treatment Necessity". This code refers to generalised personalisation as oppossed to specifically reacting negatively to AI. More of a generalised definition like ChatGPT. T037 segment overlaps.	3	Code: "Individualised Treatment Needs". This refers to generalised personalisation as opposed to specific AI interactions. The same segment is covered (T037).
Need for human and social interaction	4	Code: "Personable approach". Once again H1 provides us with a generic definition that encompasses aspects of the reference standard code. Segment overlap T040, T049–T056.	3	Code: "AI Interactions In Healthcare", this code is broader in definition and does not specifically focus on the aspect of human-human interaction. There is no segment overlap, this is a tangential code.	2	Code: "Concerns about depersonalisation by AI" is the closest code which reflects the coding in the human analysis. The definitions are quite different and ChatGPT focusses more on AI. There are overlapping segments T049–T052.	4	Code: "Personal Touch Importance", "Face to Face Value". Definitions are expanded upon here- specifically adressing F2F interactions as opposed to generalised personalisation. There are segment overlaps T049–T052.	5	Code: "Desire for Hybrid Support Models". There is no segment overlap but the definition is largely the same in that a human element is desired in the interaction.
Opinions of communities and peer support	3	Code: "Change in users’ behaviour. This code by H1 represents the positive aspects of community engagement with AI but does not completley align with the reference standard as it does not take into account negative aspects." There are overlapping segments T040.	4	Code: "Peer Support", this code touches on the themes introduced by the reference standard. There is one segment overlap (T040). Does not really touch on "opinions from communities" aspect of the definition.	4	Code: "Value of community support", "Skepticism toward online communities". ChatGPT shares positive and negative insights by communities. This accurately reflects the "mixed opinion" in the human analysis. There is significant segment overlap T040, T041.	5	Code: "Community Support Concerns", "Community Support Benefits". These codes accurately reflect what was in the reference standard human analysis and expands on the topic by inviting multiple codes and a few overlapping segments included (T040–T041).	3	Code: "Community-Based Knowledge Sharing". Mentions a few positive outcomes on sharing knowlede in communities. Doesnt offer any mixed opinions nor support from the communities themselves.
Feedback on AI development	3	Code: "Apprehension of new technology". H1 differs in the definitions used, as they refer to a mistrust of technology, whereas the reference standard focusses more on the langauge used by AI. A few segments are overlapping such as T084, T091	4	Code: "System Intergration", this code also provides feedback from participants on how AI should be intergrated into the healthcare system, with overlapping segments T084, T091.	3	Code: "Negative perceptions of compliance language". Both talk about the use of compliance language. However, the reference standard human analysis has more of an AI feedback emphasis, whereas ChatGPT is more concerned with language in general. Segments overlapping with the reference standard T084, T091.	3	Code: Trust in AI Recommendations, "AI Learning Potential". There is some overlap in the feedback on AI, although the focus of Claude is different to the reference standard human analysis. No official code detailing feedback, feedback adjacent codes provided. There are overlapping segments T084, T091.	5	Code: "Unrealistic Expectations and Language. Focusses on the language used by AI as oppossed to general feedback. This is in contrast to other LLMs.
Scepticism surrounding security	4	Code: "Appropriate/inappropriate use of AI". H1 provides a broader definition of transparency and ethics when it comes to AI. The reference standard analysis is more focussed on data security. However, the broad idea of attitudes towards AI is the same. There are overlapping segments T114, T116, T118, T120, T135.	5	Code: "Consent and Transparency", "Privacy and Data Concerns", there is optimal segment overlap and H2 expands on the foundations provided by the reference standard. There are significant overlapping segments T114–T135.	4	Code: "Data privacy and consent worries". The codes match almost perfectly. There is just minor rewording in the labelling. Segments overlapping T114–T135.	5	Code: "AI Data Privacy Concerns". There is a large degree of overlap with the human analysis. Most of the segments are used in this were also used in the human analysis (T114–T135). Definitions are very similar.	5	Code: "Ethical Concerns Around Data and Consent". This is a good recreation of the codes used in the reference standard human analysis. The same segments are used (T114–T135) although reference standard human analysis uses more segments to back up its definition.
Scepticism of medical experts	4	Code: "Inconsistent information". Both share a large degree of overlap, H1 is perhaps a little more general in their definition. Whereas the referencestandard is specifically and only referring to medical experts. Overlapping segments include T160	2	There is no specific code which meets the reference standard. However, tangential codes may touch on this topic such as "Expertise in Development".	5	Code: "Trust in evidence and keeping up to date", "Burden of navigating conflicting advice". There is optimal overlap with the reference standard human analysis (T160) but other segments are also included.	2	Code: "Outdated Professional Knowledge", "Dangerous Generic Protocols". These codes have no overlaping segments with the reference standard human analysis and the definitions are quite different. There are specific codes Claude uses, however the human analysis has more of a broader approach to the topic.	4	Code: "Concerns Over Medical Expertise". The same definition but different coverage of segments, although T160 overlaps. For this reason I will deduct one point
Peer support	3	Code: "Change in users’ behaviour". Both analyses report positive aspects of AI interventions, however, the reference standard analysis shows that positivity being reflected onto other peers. This aspect is lacking in H1's analysis. T040 segment overlap.	5	Code: "Peer Support", this code is a perfect recreation of the reference standard definition with some segment overlap (T040).	4	Code: "Value of community support". Both codes are accurately aligned and shared the same segment quotes (T040). ChatGPT has labelled under community support as oppossed to peer suport. ChatGPT does not say that participants actually expressed support the during consultation.	4	Code:"Community Support Benefits". Claude adequately picked up on relevant segments (T040) expressing peer support. Segments have been labelled under community as opposed to peer support. This is tangential and misses the point of actually detecting peer support in the consultation.	3	Code: "Community-Based Knowledge Sharing". This code is more focussed on the value of knowledge sharing as opposed to expressing peer support although is related broadly to the topic. So there is divergence in definition- deducts a point.

## Sheet: Sheet2
Human adjudicated code	Human analyst 1	Human analyst 2	ChatGPT	Claude	QualiGPT
Desire for personalisation	4	5	4	3	3
Truth and misinformation	4	5	4	4	4
Harm from generic advice	5	4	4	4	1
Need for flexibility and adaption	3	3	5	5	5
NHS lack of personalisation	2	4	4	3	5
Difficulty accessing healthcare	4	5	5	5	5
Care continuity/fragmentation	5	3	5	1	4
Desire for personalisation in AI interactions	3	4	4	3	3
Need for human and social interaction	4	4	2	4	5
Opinions of communities and peer support	3	4	4	5	3
Feedback on AI development	3	4	3	3	5
Scepticism surrounding security	4	5	4	5	5
Scepticism of medical experts	4	2	5	2	4
Peer support	3	5	4	4	3
